# Supplementary material for: Tunicamycins from Marine-Derived Streptomyces bacillaris Inhibit MurNAc-Pentapeptide Translocase in Staphylococcus aureus
Source: Mar Drugs. 2024 Jun 26;22(7):293. doi: 10.3390/md22070293 (PMC11277991; doi:10.3390/md22070293)
Supplement: Supplementary file 1 [file marinedrugs-22-00293-s001.zip]

Archive with 1 entries (1 files):
- marinedrugs-3028275-supplementary.pdf
